# Supplementary material for: Caregiver-mediated exercises with e-health support for early supported discharge after stroke (CARE4STROKE): A randomized controlled trial
Source: PLoS One. 2019 Apr 8;14(4):e0214241. doi: 10.1371/journal.pone.0214241 (PMC6453481; doi:10.1371/journal.pone.0214241)
Supplement: S3 Table — (XLSX) [file pone.0214241.s003.xlsx]

## Sheet: Database 66 strokes_Imputatatio
Randomization (0= control group; 1= intervention group)	Guess (0=control group; 1=intervention group)	Remarks	Location (0=hospital; 1=rehabilitation center; 2= nursing home	Time.afterstroke (days)	Length of stay (days)	Gender (0=female; 1=male)	Age (years) range	ABI.Type (0=haemorraghic stroe; 1=ischeamic stroke; 2=subarachnoidal bleeding)	ABI.Location (0= right hemisphere; 1= left hemisphere; 2= brain stem; 3= cerebellum; 4= other)	T0.Hemianopia (0=yes; 1=no)	T0.Neglect (0=yes; 1=no)	T0.Aphasia (0=yes; 1=no)	ABI.History (0=yes; 1=no)	Education (0=low; 1=high)	Living.Type (0=alone; 1=together)	Number of caregivers	CG1.Gender (0=female; 1=male)	CG1.Age (years) range	CG1.Relation (0=partner; 1=child; 2=friend; 3=parent; 4=sibling; 5=volunteer; 6=different)	CG1.Education (0=low;1=high)	FAC score	MMSE.Total	T0.HADS.PAT.DEPRESSION	T0.HADS.PAT.ANXIETY	T0.HADS.CG1.DEPRESSION	T0.HADS.CG1.ANXIETY	T0.TotalSIS.1.strength	T0.TotalSIS.2.memory	T0.TotalSIS.3.emotion	T0.TotalSIS.4.communication	T0.TotalSIS.5.IADL	T0.TotalSIS.6.mobility	T0.TotalSIS.7.handfunction	T0.TotalSIS.8.participation	T0.SIS.9	T0.SIS.Phys	T0.SIS16	T0.NEADL.1.Total	T0.NEADL.2.Total	T0.NEADL.3.Total	T0.NEADL.4.Total	T0.BI.Total	T0.MRS	T0.FSS.PAT.Mean	T0.GSES.PAT.Total	T0.RMI.Total	T0.MI.Total	T0.FMA.Total	T0.BBS.Total
0	0		1	65	197	1	50-59	1	0	1	0	1	1	#NULL!	1	1	0	#NULL!	0	#NULL!	2	26	7	10	2	13	0	89.2857	52.7778	100	80	27.7778	0	59.375	40	37.5	52	0	5	0	6	10	4	5.88889	40	6	18	8	23
0	0		1	61	154	0	30-39	2	4	1	0	1	1	1	1	2	1	30-39	0	1	3	30	9	13	9	7	25	71.4286	44.4444	78.5714	62.5	50	0	21.875	50	41.9643	53	5	4	4	9	18	4	5.77778	23	8	48	14	52
0	1		1	55	88	0	40-49	0	1	1	1	1	1	0	1	1	1	60-69	3	0	4	28	2	1	2	7	31.25	78.5714	63.8889	92.8571	87.5	91.6667	90	65.625	60	81.25	72	9	9	8	9	19	2	3.77778	30	14	91	33	56
0	1		1	26	95	1	50-59	1	0	1	1	1	1	0	1	1	0	50-59	0	1	2	29	10	7	6	10	18.75	75	50	82.1429	55	33.3333	65	9.375	20	44.6429	47	0	3	0	11	11	4	6.33333	33	5	75	23	50
0	0		1	42	145	1	80-89	1	1	1	1	1	1	1	0	2	0	#NULL!	5	#NULL!	1	29	2	0	6	8	56.25	100	86.1111	96.4286	52.5	44.4444	45	65.625	20	49.1071	52	2	3	3	9	10	4	2	37	5	64	18	18
0	0		1	64	201	1	60-69	1	0	1	0	1	1	0	1	2	0	30-39	1	0	0	24	3	6	1	5	37.5	85.7143	94.4444	96.4286	55	30.5556	0	71.875	70	34.8214	42	0	9	3	8	12	4	3.55556	32	5	69	19	12
0	0		0	15	76	1	40-49	1	2	1	1	1	1	1	1	1	0	30-39	0	1	0	29	1	1	3	7	62.5	96.4286	88.8889	96.4286	55	22.2222	30	18.75	30	41.0714	44	0	1	0	7	12	4	4.33333	38	5	100	24	16
0	0		1	59	112	1	60-69	1	0	1	1	1	1	0	1	2	0	30-39	1	0	3	30	2	4	0	2	25	96.4286	94.4444	96.4286	55	66.6667	0	53.125	30	44.6429	58	8	9	6	7	18	4	4	32	9	53	19	49
0	1		1	12	54	0	60-69	1	0	1	1	1	0	0	1	1	1	70-79	0	0	0	30	0	0	4	5	50	100	94.4444	100	77.5	58.3333	50	68.75	40	62.5	60	0	12	3	9	10	4	2	33	7	69	22	33
0	0		1	39	46	1	50-59	0	1	1	1	1	0	1	0	2	1	50-59	4	1	3	30	0	0	3	2	100	100	94.4444	96.4286	100	97.2222	100	96.875	90	99.1071	79	15	8	7	9	20	1	3.55556	30	14	100	30	52
0	0		1	58	202	1	50-59	1	1	0	#NULL!	0	1	0	1	1	0	20-29	1	0	0	20	8	11	7	7	50	75	47.2222	67.8571	32.5	22.2222	0	18.75	80	25.8929	37	0	8	0	0	11	4	2.55556	31	4	#NULL!	#NULL!	#NULL!
0	0		1	43	59	0	40-49	1	0	1	1	1	1	1	1	1	1	50-59	0	1	3	25	5	6	0	4	50	60.7143	83.3333	100	77.5	52.7778	80	50	70	66.0714	57	4	13	3	9	19	2	#NULL!	#NULL!	8	83	32	50
0	0	Lost to follow-up because of co-morbidity	1	26	87	1	60-69	1	0	1	1	1	1	1	1	1	0	60-69	0	1	3	29	11	6	4	5	62.5	92.8571	61.1111	96.4286	42.5	33.3333	0	9.375	10	34.8214	42	0	2	0	6	11	4	3.33333	27	6	75	33	43
0	0		1	24	125	1	30-39	1	1	1	1	1	1	0	1	1	0	30-39	4	0	0	28	4	5	0	2	25	78.5714	52.7778	67.8571	45	19.4444	0	53.125	30	25.8929	34	0	8	0	6	16	4	5.77778	29	6	64	15	40
0	0		2	32	61	0	70-79	0	0	0	1	1	1	1	1	1	1	70-79	0	0	3	24	3	10	6	0	50	92.8571	75	96.4286	40	47.2222	70	62.5	45	49.1071	49	0	3	1	8	11	4	2.11111	33	6	83	26	41
0	1	Passed away before T1	2	18	#NULL!	0	90-99	1	1	0	1	0	1	0	0	1	0	60-69	1	1	0	30	6	7	1	2	50	89.2857	69.4444	78.5714	50	5.55556	65	65.625	30	38.3929	35	0	3	0	5	8	4	4.66667	32	2	47	13	3
0	1		1	26	47	0	60-69	1	1	1	1	1	1	0	1	1	0	40-49	1	0	0	27	10	10	2	2	50	100	86.1111	100	42.5	47.2222	10	15.625	40	39.2857	48	3	8	2	7	11	4	5.11111	28	5	48	17	#NULL!
0	0		2	38	121	1	50-59	0	0	1	1	1	1	0	1	1	0	50-59	0	0	0	29	1	4	1	6	43.75	92.8571	86.1111	96.4286	37.5	16.6667	0	28.125	10	25	35	1	1	0	9	9	4	3.77778	33	6	28	11	21
0	1		1	28	182	1	50-59	1	0	1	0	1	1	0	1	1	0	50-59	0	0	0	30	6	7	1	5	0	89.2857	75	100	40	33.3333	0	56.25	60	25	44	0	3	0	8	11	4	6.33333	38	4	0	9	12
0	0		1	37	70	1	50-59	1	0	1	1	1	1	1	1	1	0	50-59	0	0	4	28	1	3	1	3	75	100	77.7778	100	67.5	55.5556	70	40.625	50	65.1786	58	9	15	7	10	18	3	6.44444	39	12	47	21	50
0	0		1	23	79	1	50-59	1	1	1	1	1	1	1	0	1	0	40-49	0	1	0	29	8	4	1	2	18.75	85.7143	77.7778	96.4286	50	41.6667	0	21.875	25	33.9286	48	0	4	3	7	17	2	6.22222	33	9	28	12	46
0	1		1	26	59	0	60-69	1	0	1	1	1	1	1	0	2	0	60-69	2	0	4	29	2	1	4	3	50	100	88.8889	100	57.5	41.6667	85	37.5	40	56.25	54	5	13	0	9	19	3	3.66667	38	9	75	25	45
0	0		1	31	123	0	40-49	1	0	1	1	1	1	0	1	1	1	50-59	0	0	0	28	3	4	1	0	6.25	50	75	75	37.5	27.7778	0	37.5	20	23.2143	41	0	6	0	6	9	4	4.11111	28	5	18	7	12
0	1	Drop out before T1	1	25	103	1	60-69	1	0	1	1	1	1	0	1	1	0	50-59	0	1	0	25	9	3	4	4	25	100	69.4444	96.4286	80	63.8889	0	43.75	70	52.6786	63	1	6	3	9	15	4	4.22222	34	6	28	16	28
0	0		1	161	200	1	50-59	2	1	0	0	0	0	1	1	1	0	50-59	0	1	3	#NULL!	0	1	8	13	43.75	64.2857	91.6667	35.7143	65	69.4444	5	46.875	60	52.6786	59	6	7	5	3	15	4	#NULL!	#NULL!	7	28	8	39
0	0	At T1 not all tests were done because of motivation	1	33	118	1	30-39	1	1	1	1	0	1	0	0	1	1	60-69	3	1	2	14	7	10	1	3	37.5	50	58.3333	32.1429	47.5	44.4444	5	28.125	40	37.5	47	1	6	3	3	18	4	4.88889	33	7	37	13	46
0	1		1	61	136	1	50-59	1	0	1	0	1	1	1	1	2	0	50-59	0	0	2	28	3	5	1	5	50	67.8571	77.7778	96.4286	32.5	27.7778	0	31.25	30	27.6786	37	1	6	3	5	11	4	5.77778	31	4	28	10	25
0	0	Drop out before T1	1	47	84	1	60-69	1	0	1	1	1	1	0	0	2	1	#NULL!	4	#NULL!	3	28	3	6	1	1	50	85.7143	69.4444	96.4286	67.5	52.7778	70	75	60	60.7143	55	3	6	1	9	17	4	5.22222	31	7	53	#NULL!	32
0	1		1	150	261	1	50-59	1	1	1	0	0	1	0	0	1	1	50-59	4	0	0	25	7	2	4	1	18.75	57.1429	80.5556	50	62.5	36.1111	10	59.375	60	38.3929	47	3	6	0	8	16	4	4.22222	31	7	37	9	31
0	0	T1 = missing	1	37	95	0	60-69	1	0	0	1	1	1	1	1	1	1	60-69	0	1	0	28	3	3	1	3	25	85.7143	97.2222	100	42.5	19.4444	0	37.5	25	25	40	0	6	0	6	11	4	4.44444	40	1	28	16	5
0	0	Drop out before T1	1	41	104	0	70-79	1	1	1	#NULL!	0	1	0	1	1	1	70-79	0	1	2	22	0	8	1	0	43.75	71.4286	75	85.7143	40	30.5556	0	100	50	30.3571	38	1	3	0	0	7	4	#NULL!	#NULL!	5	42	15	27
0	1		2	27	75	0	90-99	1	0	1	1	1	1	0	0	1	0	60-69	1	0	3	25	5	8	2	7	37.5	92.8571	75	85.7143	22.5	33.3333	25	56.25	30	28.5714	36	0	2	0	6	10	4	5.66667	27	4	72	17	18
0	0		2	48	115	0	70-79	1	0	1	0	1	1	0	0	2	0	40-49	1	0	0	23	7	6	2	0	25	89.2857	63.8889	100	32.5	16.6667	0	43.75	35	20.5357	35	0	4	0	9	7	4	2.88889	35	3	18	10	4
0	0		1	37	176	0	60-69	1	0	1	0	1	1	0	1	1	1	50-59	0	0	0	26	10	10	8	7	43.75	89.2857	38.8889	100	47.5	47.2222	0	40.625	20	38.3929	48	0	7	0	8	11	4	2.55556	36	3	37	24	4
1	0		1	36	121	1	40-49	0	0	0	0	1	1	1	1	2	0	40-49	0	0	1	25	5	10	10	5	25	53.5714	91.6667	82.1429	42.5	0	0	34.375	20	18.75	30	0	6	0	0	12	4	6.22222	31	4	48	14	11
1	1	Serious co-morbidity during 8 weeks	1	80	274	1	40-49	1	1	1	0	0	1	1	1	1	0	40-49	0	1	0	#NULL!	4	11	10	4	75	67.8571	77.7778	46.4286	45	25	0	37.5	70	34.8214	41	1	7	0	1	8	4	4.22222	32	4	0	4	7
1	1		1	28	105	1	50-59	0	0	1	0	1	1	1	0	1	0	50-59	4	1	0	29	1	4	0	6	18.75	89.2857	94.4444	96.4286	82.5	63.8889	50	62.5	60	61.6071	62	0	9	0	9	9	4	1.55556	40	2	28	6	5
1	1	Discharge to nursing home	1	94	150	0	60-69	0	1	1	0	0	1	0	0	2	0	60-69	4	0	0	19	8	11	4	5	0	53.5714	66.6667	53.5714	62.5	19.4444	0	15.625	20	28.5714	42	0	6	1	2	11	4	6.33333	29	4	18	11	13
1	0		1	74	108	1	50-59	1	1	0	0	0	1	0	1	2	0	50-59	0	0	3	#NULL!	2	5	5	5	31.25	78.5714	75	32.1429	55	61.1111	0	62.5	70	43.75	56	13	10	3	1	17	3	4.88889	37	11	32	18	41
1	1		2	34	41	0	70-79	0	1	1	1	1	1	0	1	1	1	70-79	0	0	3	27	8	10	1	4	62.5	75	61.1111	85.7143	40	80.5556	40	100	60	56.25	60	3	5	0	9	16	4	6.88889	28	8	77	25	48
1	0	No questionnaires because of aphasia	1	81	157	1	40-49	1	1	1	1	0	1	0	0	1	0	50-59	0	0	2	#NULL!	5	1	9	12	62.5	35.7143	58.3333	42.8571	52.5	50	50	34.375	40	52.6786	49	4	7	0	5	16	4	#NULL!	#NULL!	8	53	11	43
1	0	Readmitted	1	116	134	1	70-79	1	1	1	1	1	1	0	1	1	0	70-79	0	0	4	28	9	8	7	5	62.5	67.8571	61.1111	82.1429	70	94.4444	60	100	70	75	75	7	3	0	7	18	3	5.44444	40	14	75	24	47
1	1	Drop-out caregiver before T1 (relationship stopped)	2	31	117	1	30-39	1	0	0	0	1	1	0	1	1	0	40-49	0	0	0	28	5	5	9	10	25	92.8571	80.5556	96.4286	65	66.6667	0	37.5	30	48.2143	60	9	9	3	9	15	3	5.66667	40	9	59	16	48
1	1		1	28	55	0	20-29	1	0	1	1	1	1	1	1	1	1	30-39	0	1	4	28	1	4	5	9	56.25	96.4286	69.4444	100	65	94.4444	0	40.625	50	61.6071	67	14	9	1	10	18	3	3.66667	39	12	83	26	54
1	1		2	52	111	1	70-79	1	0	1	1	1	1	0	1	1	0	70-79	0	0	3	26	4	5	4	5	50	67.8571	77.7778	89.2857	15	30.5556	50	31.25	10	31.25	30	0	3	0	9	8	4	6.11111	31	6	77	26	34
1	1	No questionnaires because of aphasia	1	38	107	1	40-49	1	1	1	1	0	1	1	1	1	0	40-49	0	1	2	#NULL!	5	4	6	6	37.5	78.5714	100	82.1429	70	55.5556	25	53.125	60	52.6786	54	1	3	0	2	14	4	4	31	9	75	24	50
1	1		1	27	79	1	50-59	1	1	1	1	1	1	0	1	2	1	40-49	2	1	4	30	1	0	0	5	75	100	88.8889	100	77.5	94.4444	80	75	35	83.0357	73	15	9	6	11	20	2	2.44444	40	14	58	28	51
1	1		1	50	131	1	60-69	1	0	1	1	1	1	0	0	1	1	20-29	1	0	3	27	2	3	3	1	37.5	67.8571	91.6667	92.8571	67.5	52.7778	0	15.625	15	46.4286	55	1	6	0	9	13	4	4.33333	26	4	52	16	25
1	0		2	30	35	0	80-89	1	0	1	1	0	1	0	1	1	1	80-89	0	1	4	20	10	9	3	8	75	64.2857	72.2222	64.2857	70	66.6667	50	68.75	70	66.0714	63	6	3	0	2	17	2	3.77778	27	10	83	25	43
1	1		1	13	71	0	60-69	1	1	1	1	1	0	0	1	2	0	30-39	1	0	3	29	1	4	0	1	62.5	100	97.2222	96.4286	55	50	65	50	20	56.25	56	6	6	0	10	18	4	4.55556	26	8	75	24	52
1	0	T2 information Caregiver is missing	1	26	80	1	70-79	1	0	1	1	1	1	0	0	2	0	50-59	1	0	3	30	2	3	1	6	56.25	89.2857	88.8889	96.4286	50	72.2222	30	46.875	40	54.4643	55	1	1	0	6	15	4	1.88889	39	8	75	29	49
1	1	Injury at T1	0	18	118	0	70-79	1	1	1	1	1	1	1	0	1	0	40-49	1	1	2	29	6	5	4	3	56.25	100	86.1111	96.4286	42.5	30.5556	75	21.875	40	46.4286	44	1	3	0	8	14	4	5.77778	33	7	48	18	23
1	1	Drop-out	1	75	161	1	50-59	1	0	1	0	1	1	0	1	1	0	40-49	0	0	0	26	4	9	7	8	0	21.4286	69.4444	92.8571	42.5	33.3333	0	12.5	5	25.8929	45	1	5	0	6	11	4	4.44444	32	6	0	4	15
1	1		1	30	142	1	40-49	1	0	1	1	1	1	0	0	1	1	40-49	3	1	0	29	7	6	2	5	18.75	57.1429	69.4444	32.1429	52.5	5.55556	55	6.25	20	33.0357	37	0	9	0	5	10	4	4.55556	39	3	9	6	15
1	1		1	28	112	0	70-79	1	0	1	1	1	1	0	1	2	1	70-79	0	0	0	28	8	6	3	5	25	92.8571	72.2222	96.4286	40	25	0	28.125	40	25.8929	39	1	11	0	7	8	4	4.66667	39	2	37	13	22
1	0		1	29	84	1	70-79	1	1	1	0	0	1	1	1	1	0	60-69	0	1	2	24	2	0	1	7	50	85.7143	69.4444	67.8571	82.5	50	65	75	65	64.2857	59	0	6	0	2	12	4	3.77778	35	6	91	23	34
1	0		1	46	215	1	50-59	0	0	0	1	1	1	1	1	2	0	50-59	0	1	0	21	2	6	6	12	25	85.7143	83.3333	92.8571	32.5	22.2222	0	50	70	22.3214	37	0	1	0	1	1	5	4.44444	34	0	0	0	0
1	1		1	115	190	1	30-39	1	0	1	1	1	1	0	1	1	0	60-69	0	0	3	29	3	1	2	7	50	78.5714	72.2222	92.8571	50	52.7778	20	40.625	50	45.5357	53	0	6	0	9	13	4	3.33333	40	6	69	21	44
1	0		1	34	117	1	60-69	0	1	1	1	1	1	0	0	1	0	40-49	1	1	2	20	4	13	5	8	12.5	64.2857	72.2222	57.1429	50	55.5556	0	25	25	37.5	50	1	5	0	6	13	4	5	30	6	42	21	46
1	0		1	58	143	0	70-79	1	0	1	1	1	1	0	1	1	1	70-79	0	0	0	28	4	5	6	2	12.5	100	75	96.4286	75	50	0	46.875	35	44.6429	55	3	9	0	7	13	4	4	35	6	53	20	30
1	1		1	35	77	0	50-59	0	0	1	1	1	1	0	1	1	0	20-29	1	1	3	25	5	2	2	10	50	100	94.4444	100	47.5	66.6667	0	68.75	80	45.5357	57	4	6	0	9	14	4	2.88889	#NULL!	3	53	18	34
1	0		1	49	163	1	60-69	0	1	1	1	1	1	1	1	2	0	50-59	0	1	1	23	8	6	2	#NULL!	25	85.7143	80.5556	89.2857	55	25	0	25	15	31.25	42	2	5	0	6	9	4	4.22222	31	5	28	9	24
1	1		1	52	112	1	60-69	1	1	0	0	0	1	1	1	1	0	50-59	0	0	3	#NULL!	5	11	7	4	12.5	71.4286	77.7778	25	30	61.1111	0	9.375	40	32.1429	47	4	4	0	4	12	4	#NULL!	#NULL!	6	28	9	28
1	1		2	20	57	0	90-99	0	0	1	1	1	1	0	0	2	0	60-69	1	0	0	28	1	1	8	6	50	53.5714	100	57.1429	62.5	33.3333	35	78.125	50	46.4286	47	0	5	0	2	15	4	3.22222	28	4	42	#NULL!	8
1	0		1	31	89	1	60-69	0	1	1	0	1	1	0	1	1	0	50-59	0	1	2	24	1	3	2	1	25	85.7143	83.3333	78.5714	52.5	55.5556	15	15.625	10	42.8571	54	2	5	0	5	15	4	1.44444	36	6	42	18	37
1	1		1	39	79	0	70-79	1	1	1	1	1	0	#NULL!	0	1	1	40-49	6	0	3	22	2	1	3	1	25	100	100	100	72.5	52.7778	0	68.75	40	46.4286	61	2	#NULL!	7	8	18	4	1	37	7	64	#NULL!	40
[truncated: 90 more columns]
